# Supplementary material for: Screening and Comparative Genomics of Probiotic Lactic Acid Bacteria from Bee Bread of Apis Cerana: Influence of Stevia and Stevioside on Bacterial Cell Growth and the Potential of Fermented Stevia as an Antidiabetic, Antioxidant, and Antifungal Agent
Source: Microorganisms. 2025 Jan 21;13(2):216. doi: 10.3390/microorganisms13020216 (PMC11857352; doi:10.3390/microorganisms13020216)
Supplement: Supplementary file 1 [file microorganisms-13-00216-s001.zip]

Archive with 1 entries (1 files):
- microorganisms-3444750-supplementary.pdf
